# Supplementary material for: Insights into Klebsiella pneumoniae type VI secretion system transcriptional regulation
Source: BMC Genomics. 2019 Jun 18;20:506. doi: 10.1186/s12864-019-5885-9 (PMC6580597; doi:10.1186/s12864-019-5885-9)
Supplement: Supplementary file 1 — Summary of Secret6 and VRprofile results contributing to the annotation of T6SS genes in KP. Table describing T6SS genes in KP genomes: old and current locus-tag, genomic coordinates, gene orientation, gene size, gene product, SecreT6 and VRprofile predictions. (XLS 56 kb) [file 12864_2019_5885_MOESM1_ESM.xls]

## Sheet: FO834906.1(Kp52.145)
	Old Locus-tag (Gene)	Current Locus-Tag (Gene)	Gene Coordinates, Orientation (+/-), Size (bp)	Protein Acc (GI)	T6SS component	SecreT6 e-value	COG/PFAM VRprofile
	BN49_0927	BN49_RS05940	4488461..4488886 [+] 426	597513597	TssE	2.3e-24	COG3518
	BN49_0928	BN49_RS05945	4488140..4488457 [+] 318	597513598	TssJ	2e- 16	COG3521
	BN49_0933	BN49_RS05965	4485521..4486603 [+] 1083	597513603	TssG	3.5e-78	COG3520
	BN49_0934	BN49_RS05970	4483797..4485557 [+] 1761	597513604	TssF	2.6e-173	COG3519
	BN49_0937	BN49_RS05990	4481491..4481751 [+] 261	597513607	PAAR		pfam05488
	BN49_0938	BN49_RS05995	4481026..4481418 [+] 393	597513608	TssA	9.4e-08	COG3515 (ImpA_N)
	BN49_0939	BN49_RS06000	4477668..4481033 [+] 3366	597513609	TssM	2.3e-141	COG3523
	BN49_0944	BN49_RS06025	4470624..4473179 [+] 2556	597513614	TssI	2.7e-119	COG3501
	BN49_0945	BN49_RS06030	4468705..4470408 [+] 1704	597513615	TagL		COG2885
	BN49_0946	BN49_RS06035	4468037..4468702 [+] 666	597513616	TssL	1.7e-45	COG3455
	BN49_0947	BN49_RS06040	4466700..4468040 [+] 1341	597513617	TssK	1.3e-124	COG3522
	BN49_2462	BN49_RS14020	2873864..2874355 [-] 492	597515126	TssB	4.2e-55	COG3516
	BN49_2463	BN49_RS14025	2872283..2873821 [-] 1539	597515127	TssC	9.3e-212	COG3517
	BN49_2464	BN49_RS14030	2870930..2872270 [-] 1341	597515128	TssK	2e- 139	COG3522
	BN49_2465	BN49_RS14035	2870244..2870933 [-] 690	597515129	TssL	2.4e-34	COG3455
		BN49_RS14040	2868541..2870247 [-] 1707		TagL		COG2885
	BN49_2469	BN49_RS14050	2865126..2867780 [-] 2655	597515133	TssH	4.4e-276	COG0542
		BN49_RS14070	2579321..2579584 [+] 264		PAAR		pfam05488
	BN49_2475	BN49_RS14075	2854480..2857875 [-] 3396	597515139	TssM	3.1e-169	COG3523
	BN49_2476	BN49_RS14080	2852891..2854483 [-] 1593	597515140	TssA	2.8e-66	COG3515 (ImpA_N + T6SS_VasJ)
	BN49_2477	BN49_RS14085	2851058..2852812 [-] 1755	597515141	TssF	1.2e-179	COG3519
	BN49_2478	BN49_RS14090	2850009..2851094 [-] 1086	597515142	TssG	2.9e-78	COG3520
	BN49_2479	BN49_RS14095	2849489..2850031 [-] 543	597515143	TssJ	4.3e-32	COG3521
	BN49_3355	BN49_RS18715	1959816..1961231 [+] 1416	597516014	TssA (TagA)	4.7e-36	COG3515 (ImpA_N + VasL)
	BN49_3356	BN49_RS18720	1959353..1959796 [+] 444	597516015	TssE	8.4e-32	COG3518
	BN49_3357	BN49_RS18725	1958814..1959350 [+] 537	597516016	TssJ	8.4e-34	COG3521
	BN49_3358	BN49_RS18730	1957787..1958833 [+] 1047	597516017	TssG	7.0e-69	COG3520
	BN49_3359	BN49_RS18735	1956024..1957787 [+] 1764	597516018	TssF	3.7e-169	COG3519
	BN49_3363	BN49_RS18750	3487766..3488029 [-] 264	597516022	paar		pfam05488
	BN49_3373	BN49_RS18800	1937205..1939904 [+] 2700	597516032	TssI	2.6e-113	COG3501
	BN49_3374	BN49_RS18805	1935049..1936746 [+] 1698	597516033	TagL		COG2885
	BN49_3375	BN49_RS18810	1934392..1935045 [+] 654	597516034	TssL	1.2e-39	COG3455
	BN49_3376	BN49_RS18815	1933055..1934395 [+] 1341	597516035	TssK	1.2e-120	COG3522

## Sheet: NC_016845(HS11286)
		Current Locus-Tag	Gene Coordinates, Orientation (+/-), Size (bp)	Protein Acc (GI)	T6SS component	SecreT6 e-value	COG/PFAM VR Profile
		KPHS_22970	2326237..2326728 [+] 492	378978456	TssB	5.6e-55	COG3516
		KPHS_22980	2326771..2328315 [+] 1545	378978457	TssC	2.1e-214	COG3517
		KPHS_22990	2328325..2329668 [+] 1344	378978458	TssK	1.5e-139	COG3522
		KPHS_23000	2329665..2330354 [+] 690	378978459	TssL	7.5e-34	COG3455
		KPHS_23010	2330351..2332057 [+] 1707	378978460			COG2885
		KPHS_23020	2332062..2332553 [+] 492	378978461	TssD	4.2e-48	COG3157
		KPHS_23030	2332818..2335472 [+] 2655	378978462	TssH	2.5e-277	COG0542
		KPHS_23040	2335474..2337843 [+] 2370	378978463	TssI	1.3e-123	COG3501
		KPHS_23120	2343463..2343720 [+] 258	378978471	PAAR		pfam05488
		KPHS_23140	2344840..2348265 [+] 3426	378978473	TssM	3.8e-167	COG3523
		KPHS_23150	2348265..2348672 [+] 408	378978474	TssA	2.4e-39	COG3515 (ImpA_N)
		KPHS_23170	2349937..2351691 [+] 1755	378978476	TssF	1.3e-179	COG3519
		KPHS_23180	2351655..2352740 [+] 1086	378978477	TssG	2.1e-78	COG3520
		KPHS_23190	2352718..2353260 [+] 543	378978478	TssJ	4.3e-32	COG3521
		KPHS_32770	3262332..3263672 [-] 1341	378979436	TssK	2.0e-120	COG3522
		KPHS_32760	3261682..3262335 [-] 654	378979435	TssL	1.3e-40	COG3455
		KPHS_32750	3259981..3261678 [-] 1698	378979434	TagL		COG2885
		KPHS_32730	3257035..3259521 [-] 2487	378979432	TssI	3.3e-112	COG3501
		KPHS_32520	3255656..3257011 [-] 1356	378979411	PAAR		pfam05488
		KPHS_32500	3240404..3243814 [-] 3411	378979409	TssM	4.2e-134	COG3523
		KPHS_32490	3238507..3240270 [-] 1764	378979408	TssF	1.7e-169	COG3519
		KPHS_32480	3237461..3238477 [-] 1017	378979407	TssG	9.3e-69	COG3520
		KPHS_32470	3236944..3237432 [-] 489	378979406	TssJ	1.6e-32	COG3521
		KPHS_32460	3236498..3236941 [-] 444	378979405	TssE	7.3e-32	COG3518
		KPHS_32450	3235063..3236478 [-] 1416	378979404	TssA (TagA)	7.8e-37	COG3515 (ImpA_N + VasL)

## Sheet: NC_012731(NTUH-K2044)
	Old Locus-tag (Gene)	Current Locus-Tag (Gene)	Gene Coordinates, Orientation (+/-), Size (bp)	Protein Acc (GI)	T6SS component	e-value	COG/PFAM VR Profile
	KP1_2392	KP1_RS11220	2298854..2299351 [+] 498	238894408	TssB	2.6e-55	COG3516
	KP1_2393	KP1_RS11225	2299394..2300938 [+] 1545	238894409	TssC	1.3e-214	COG3517
	KP1_2395	KP1_RS11230	2300951..2302291 [+] 1341	238894410	TssK	1.3e-139	COG3522
	KP1_2396	KP1_RS11235	2302288..2302977 [+] 690	238894411	TssL	2.4e-34	COG3455
	KP1_2397	KP1_RS11240	2302974..2304680 [+] 1707	238894412	TagL		COG2885
	KP1_2398	KP1_RS11245	2304685..2305176 [+] 492	238894413	TssD	4.2e-48	COG3157
	KP1_2399	KP1_RS11250	2305440..2308094 [+] 2655	238894414	TssH	8.3e-276	COG0542
	KP1_2400	KP1_RS11255	2308087..2310786 [+] 2700	238894415	TssI	9.2e-124	COG3501
	KP1_2413	KP1_RS11295	2318471..2321926 [+] 3456	238894427	TssM	2.5e-171	COG3523
	KP1_2414	KP1_RS11300	2321926..2323524 [+] 1599	238894428	TssA	1.1e-64	COG3515 (ImpA_N + T6SS_VasJ)
	KP1_2415	KP1_RS11305	2323555..2324610 [+] 1056	238894429	PAAR		pfam05488
	KP1_2419	KP1_RS11315	2325154..2326908 [+] 1755	238894431	TssF	8.6e-180	COG3519
	KP1_2420	KP1_RS11320	2326872..2327957 [+] 1086	238894432	TssG	2.9e-78	COG3520
	KP1_2421	KP1_RS11325	2327935..2328477 [+] 543	238894433	TssJ	4.3e-32	COG3521
	KP1_3387	KP1_RS15790	3213532..3214872 [-] 1341	238895328	TssK	1.4e-121	COG3522
	KP1_3386	KP1_RS15785	3212882..3213535 [-] 654	238895327	TssL	1.2e-39	COG3455
	KP1_3385	KP1_RS15780	3211181..3212878 [-] 1698	238895326	TagL		COG2885
	KP1_3383	KP1_RS15775	3208236..3210722 [-] 2487	238895324	TssI	2.1e-111	COG3501
	KP1_3372	KP1_RS15725	3200332..3200598 [-] 267	238895314	PAAR		pfam05488
	KP1_3370	KP1_RS15715	3195777..3199187 [-] 3411	238895312	TssM	3.5e-133	COG3523
	KP1_3369	KP1_RS15710	3193880..3195643 [-] 1764	238895311	TssF	1.7e-169	COG3519
	KP1_3368	KP1_RS15705	3192834..3193880 [-] 1047	238895310	TssG	5.5e-69	COG3520
	KP1_3367	KP1_RS15700	3192317..3192853 [-] 537	238895309	TssJ	9e-34	COG3521
	KP1_3366	KP1_RS15695	3191871..3192314 [-] 444	238895308	TssE	8.4e-32	COG3518
	KP1_3364	KP1_RS15690	3190436..3191851 [-] 1416	238895307	TssA (TagA)	7.8e-37	COG3515 (ImpA_N + VasL)
