# Supplementary material for: Insights into Klebsiella pneumoniae type VI secretion system transcriptional regulation
Source: BMC Genomics. 2019 Jun 18;20:506. doi: 10.1186/s12864-019-5885-9 (PMC6580597; doi:10.1186/s12864-019-5885-9)
Supplement: Supplementary file 2 — Identification and location of T6SS components in the genome of KP Kp52.145, HS11286 and NTUH-K2044. Table describing locus tag, previous annotation and indicated if T6SS components to belong in loci or are orphan. (XLS 284 kb) [file 12864_2019_5885_MOESM2_ESM.xls]

## Sheet: Kp52.145
Locus tag	Previous Annotation	Putative T6SS component	Loci x Orphan
BN49_RS05940	type VI secretion system baseplate subunit TssE	TssE	I
BN49_RS05945	type VI secretion system lipoprotein TssJ	TssJ	I
BN49_RS05965	type VI secretion system baseplate subunit TssG	TssG	I
BN49_RS05970	type VI secretion system baseplate subunit TssF	TssF	I
BN49_RS05990	PAAR domain-containing protein	PAAR	I
BN49_RS05995	hypothetical protein	TssA	I
BN49_RS06000	type VI secretion protein VasK	TssM	I
BN49_RS06025	type VI secretion system tip protein VgrG	TssI	I
BN49_RS06030	hypothetical protein	TagL	I
BN49_RS06035	DotU family type IV/VI secretion system protein	TssL	I
BN49_RS06040	type VI secretion system baseplate subunit TssK	TssK	I
BN49_RS14020	type VI secretion system contractile sheath small subunit	TssB	II
BN49_RS14025	type VI secretion system contractile sheath large subunit	TssC	II
BN49_RS14030	type VI secretion system baseplate subunit TssK	TssK	II
BN49_RS14035	DotU family type IV/VI secretion system protein	TssL	II
BN49_RS14040	OmpA family protein	TagL	II
BN49_RS14050	type VI secretion system ATPase TssH	TssH	II
BN49_RS14070	PAAR domain-containing protein	PAAR	II
BN49_RS14075	type VI secretion protein VasK	TssM	II
BN49_RS14080	type VI secretion system protein TssA	TssA	II
BN49_RS14085	type VI secretion system baseplate subunit TssF	TssF	II
BN49_RS14090	type VI secretion system baseplate subunit TssG	TssG	II
BN49_RS14095	type VI secretion system lipoprotein TssJ	TssJ	II
BN49_RS18715	membrane protein	TssA (TagA)	III
BN49_RS18720	type VI secretion system baseplate subunit TssE	TssE	III
BN49_RS18725	type VI secretion system lipoprotein TssJ	TssJ	III
BN49_RS18730	type VI secretion system baseplate subunit TssG	TssG	III
BN49_RS18735	type VI secretion system baseplate subunit TssF	TssF	III
BN49_RS18750	PAAR domain-containing protein	PAAR	III
BN49_RS18800	type VI secretion system tip protein VgrG	TssI	III
BN49_RS18805	ompA family protein	TagL	III
BN49_RS18810	DotU family type IV/VI secretion system protein	TssL	III
BN49_RS18815	type VI secretion system baseplate subunit TssK	TssK	III
BN49_RS06500	type VI secretion system tube protein Hcp	TssD	Orphan
BN49_RS15545	type VI secretion system tube protein Hcp	TssD	Orphan
BN49_RS07300	ATP-dependent chaperone ClpB	TssH	Orphan
BN49_RS08275	ATP-dependent Clp protease ATP-binding subunit ClpX	TssH	Orphan
BN49_RS11635	ATP-dependent Clp protease ATP-binding subunit ClpA	TssH	Orphan

## Sheet: HS11286
Locus tag	Previous Annotation	Putative T6SS component	Loci x Orphan
KPHS_22970	hypothetical protein	TssB	I
KPHS_22980	EvpB/family type VI secretion protein	TssC	I
KPHS_22990	hypothetical protein	TssK	I
KPHS_23000	hypothetical protein	TssL	I
KPHS_23010	OmpA/MotB domain-containing protein	TagL	I
KPHS_23020	hypothetical protein	TssD	I
KPHS_23030	putative protease	TssH	I
KPHS_23040	Rhs element Vgr protein	TssI	I
KPHS_23120	PaaR repeat-containing protein	PAAR	I
KPHS_23140	ImcF domain-containing protein	TssM	I
KPHS_23150	type VI secretion-associated protein	TssA	I
KPHS_23160	type VI secretion-associated protein	TssA	I
KPHS_23170	hypothetical protein	TssF	I
KPHS_23180	hypothetical protein	TssG	I
KPHS_23190	hypothetical protein	TssJ	I
KPHS_32450	hypothetical protein	TssA (TagA)	II
KPHS_32460	type VI secretion system lysozyme-like protein	TssE	II
KPHS_32470	hypothetical protein	TssJ	II
KPHS_32480	hypothetical protein	TssG	II
KPHS_32490	hypothetical protein	TssF	II
KPHS_32500	hypothetical protein	TssM	II
KPHS_32520	hypothetical protein	PAAR	II
KPHS_32730	hypothetical protein	TssI	II
KPHS_32750	hypothetical protein	TagL	II
KPHS_32760	membrane protein	TssL	II
KPHS_32770	hypothetical protein	TssK	II
KPHS_39850	protein disaggregation chaperone	TssH	Orphan
KPHS_41670	type VI secretion system effector	TssD	Orphan
KPHS_17930	ATP-dependent Clp protease ATP-binding subunit	TssH	Orphan
KPHS_11410	ATP-dependent protease ATP-binding subunit	TssH	Orphan

## Sheet: NTUH-K2044
Locus tag	Previous Annotation	Putative T6SS component	Loci x Orphan
KP1_RS11220	type VI secretion system contractile sheath small subunit	TssB	I
KP1_RS11225	type VI secretion system contractile sheath large subunit	TssC	I
KP1_RS11230	type VI secretion system baseplate subunit TssK	TssK	I
KP1_RS11235	DotU family type IV/VI secretion system protein	TssL	I
KP1_RS11240	OmpA family protein	TagL	I
KP1_RS11245	type VI secretion system tube protein Hcp	TssD	I
KP1_RS11250	type VI secretion system ATPase TssH	TssH	I
KP1_RS11255	type VI secretion system tip protein VgrG	TssI	I
KP1_RS11295	type VI secretion protein VasK	TssM	I
KP1_RS11300	type VI secretion system protein TssA	TssA	I
KP1_RS11305	hypothetical protein	PAAR	I
KP1_RS11315	type VI secretion system baseplate subunit TssF	TssF	I
KP1_RS11320	type VI secretion system baseplate subunit TssG	TssG	I
KP1_RS11325	type VI secretion system lipoprotein TssJ	TssJ	I
KP1_RS15690	membrane protein	TssA (TagA)	II
KP1_RS15695	type VI secretion system baseplate subunit TssE	TssE	II
KP1_RS15700	type VI secretion system lipoprotein TssJ	TssJ	II
KP1_RS15705	type VI secretion system baseplate subunit TssG	TssG	II
KP1_RS15710	type VI secretion system baseplate subunit TssF	TssF	II
KP1_RS15715	type VI secretion protein VasK	TssM	II
KP1_RS15725	PAAR domain-containing protein	PAAR	II
KP1_RS15775	type VI secretion system tip protein VgrG	TssI	II
KP1_RS15780	outer membrane protein	TagL	II
KP1_RS15785	DotU family type IV/VI secretion system protein	TssL	II
KP1_RS15790	type VI secretion system baseplate subunit TssK	TssK	II
KP1_RS12525	type VI secretion system tube protein Hcp	TssD	Orphan
KP1_RS19445	ATP-dependent chaperone ClpB	TssH	Orphan
KP1_RS11085	type VI secretion system contractile sheath small subunit	TssB	Orphan
KP1_RS06015	ATP-dependent Clp protease ATP-binding subunit ClpX	TssH	Orphan
KP1_RS08880	ATP-dependent Clp protease ATP-binding subunit ClpA	TssH	Orphan
