# Supplementary material for: Insights into Klebsiella pneumoniae type VI secretion system transcriptional regulation
Source: BMC Genomics. 2019 Jun 18;20:506. doi: 10.1186/s12864-019-5885-9 (PMC6580597; doi:10.1186/s12864-019-5885-9)
Supplement: Supplementary file 4 — Predicted 휎70 promoter sequences of T6SS genes. Binding sites − 10, spacer region, − 35 and Transcriptional Start Site upstream the CDSs coding for the T6SS-related genes in genome of Klebsiella pneumoniae Kp52.145, HS11286 and NTUH-K2044. (XLS 98 kb) [file 12864_2019_5885_MOESM4_ESM.xls]

## Sheet: Kp52.145
			-35	Spacer Region	-10	Transcriptional Start Site
	Kp52_RI	P1	ttcata	taaataaaacta	tcttaggat	acgagcA
		P2	ttgatg	acttatttttattaaat	ggataaact	ttatggC
		P3	ttgata	attgctcgcgatatatttt	tcgtaaaat	aatatcA
		P4	gtgata	gtcttaatactagt	ttttagact	agtcatT
	Kp52_RII	P5	gtgaaa	gggggtgtttatgaat	aaatataat	tattagG
		P6	gtgaca	cggaaatccgccagatggt	ggatattct	ctcccgT
		P7	tttaat	aaacgtgatgaatatcaat	atatatatt	taaggtC
		P8	ttgttt	tattaatttctcagat	aaataaaat	ccctgcT
	Kp52_RIII	P9	ttcctg	acggagggattaattcgct	aattaatat	tcaacaG
		P10	ttgaag	gctccggtttctggctgc	tttttttat	ttctcaG
		P11	tttaag	gacaaatcatat	gcgtaaatt	tttaatC
		P12	gtgaag	tctctctgccgctgc	tggcaaaat	acctcgA
	Kp52_Orphans	P13	ttatat	tattgagggtcatttat	atttaaaat	ctatacC
		P14	tttatg	gggatggggta	ttgtattat	taatcaT
		P15	ttcaca	tagttcgggtctttaacc	ttgaataat	tgagggA
		P16	tcgatg	tagcgcgaaggattttgt	gtatatact	aatgaaG
		P17	ttgacg	tgttacaaaaattcttt	tcttatgat	gttgaaC

## Sheet: HS11286
			-35	Spacer Region	-10	Transcriptional Start Site
	HS11_RI	P1	tttaaa	tattgatattcatggtgc	ttttatttt	cgtggtG
		P2	tggaaa	tccgccagatggt	ggatattct	ctcccgT
		P3	ctgcaa	gtagagtcgcacgg	cgatattct	atcgctG
		P4	ttgaat	accctcgcaattggaa	ttgtaaaac	ctgatgG
	HS11_RII	P5	ttcctg	acggagggattaattcgct	aattaatat	tcaacaG
		P6	ctccgg	tttctggctgcttt	ttttatttt	ctcagtC
		P7	ttaata	attactgtatcgctg	atatataaa	aggaaaT
		P8	gtgaag	tctctctgccgctgc	tggcaaaat	acctcaA
	HS11_Orphans	P9	ttatat	tattgagggtcatttat	atttaaaat	ctatacC
		P10	ttcaca	tagttcgggtctttaacc	ttgaataat	tgagggA
		P11	ttgacg	tgttacaaaaattcttt	tcttatgat	gttgaaC
		P12	tcgatg	tagcgcgaaggattttgt	gtatatact	aatgaaG

## Sheet: NTUH-K2044
			-35	Spacer Region	-10	Transcriptional Start Site
	NTUH_RI	P1	gtgaaa	gggggtgtttatgaat	aaatataat	tattagG
		P2	ttgata	gggttctatgtacctaat	tcatattat	ttcttaT
		P3	ttaatt	caggtgttataaa	ggttatttt	tttagtT
	NTUH_RII	P4	ttacct	ccccctgactctttcg	ctttatgat	aaacatC
		P5	ttgaag	gctccggtttctggctgc	tttttttat	ttctcaG
		P6	ttgttg	ttagtgtatttt	ttttattgt	atagagC
		P7	ttgctg	cgtgtctccctgtag	acgaataat	ggaataT
	NTUH_Orphans	P8	ttgacg	tgttacaaaaattcttt	tcttatgat	gttgaaC
		P9	ttgaat	aattgagggatgacctc	atttaatct	ccagtaG
		P10	tcgatg	tagcgcgaaggattttgt	gtatatact	aatgaaG
		P11	ttctta	acctgttaagttgat	cggtaatct	acttttG
		P12	tttatg	gggatggggta	ttgtattat	taatcaT
