# Supplementary material for: Insights into Klebsiella pneumoniae type VI secretion system transcriptional regulation
Source: BMC Genomics. 2019 Jun 18;20:506. doi: 10.1186/s12864-019-5885-9 (PMC6580597; doi:10.1186/s12864-019-5885-9)
Supplement: Supplementary file 5 — Putative promoter sequence of T6SS genes. 250 bp upstream those transcriptional start sites of T6SS genes in genome of Klebsiella pneumoniae Kp52.145, HS11286 and NTUH-K2044. (TXT 11 kb) [file 12864_2019_5885_MOESM5_ESM.txt]

Promoter sequences Kp52.145
>PS1 complement(972892..973142)
tatcttttcccttctgtacttcactaatctcgcagtagatggtcgaactttttgccaccaaatcattcacagcaaaaatatcatttattaaagaagcttttatttattccgaaaaagtggcgttgcgatattattacgcgatcgtttatcggtattttatgcttatacttagccataaccaagcagattgcccttgatggtcaataaattgagaaacttcatataaataaaactatcttaggatacgagcA


>PS2 complement (962359..962609)
tcaaacggtggtgaagctgtttatttcgagttgaatgaagttggctttaatgaattcattttcaaaaatcatacttcaggcgctatcaatgatgaaagatggaagctacatgtgggcggaaactggtttttatagatcgcaaggtaaatatgactggtgaagttgagcatatttacattcttaaatagctcactgctaataccttccaccgattgatgacttatttttattaaatggataaactttatggC

>PS3 complement (955166..955416)
tattttatcttcaataataagaggtatgaggtgccgatccgtagggagtattcggggaataaatatcattattgggtattagagggttcggtgaaaaaagccggatactggcatgaaagatttcccgcctcatattcatacagaaagtatctgaataagtaaaaaattaaataaacgcaaccgtaaaaaacatgatttaattattatatattgataattgctcgcgatatatttttcgtaaaataatatcA

>PS4 complement (951972..952222)
tgacggcactaaagaagtggcatcggcgattttctacaagcagatcaaaacgctgcatctcgattttgtatcgcgcagcgcgctgaatacagatgcgcaagacacaccgctttccacgatgatccatgtctggcaactgaaaacacgtgagcgttttgacgaggccaactagactggccccctgaatctccagacaaccaatatcacttaaataagtgatagtcttaatactagtttttagactagtcatT

>PS5 2564194..2564444
gtaattgattgcgttgttacgctaaatttgcataatgagcgaattatattgccccggtcgtctctatggtttcctttattcatccgcttaatgttttagcccgccttatagtatccattgcaaacattcctttggtacattatttattgaatttatcattgacggctgttacacattttaaatattgatattcatggtgcttttattttcgtggtgaaagggggtgtttatgaataaatataattattagG

>PS6 2579045..2579295
ggataaagaatttatggctgatttacggcgaaaagctgactggactcagggggaggatccgtatctcttcactggaatacctgacaatgtgcctgagccggatataattagtcgtgaaactgttactgataaatttaataaggagaaatataaattacccatgtacaggtctgtcaataaggcataaacaagtattattaagacattcagtttaataaacgtgatgaatatcaatatatatatttaaggtC

>PS7 2580868..2581118
attgcattttcctggtctggtatggtgatattttcatttcttcttgtagtatctttttcttttatagccattcttacgcgcaatgtaatttcaaaactgctgtatcctcgttttgttaaggctgtcagagagcccaaaaaggaaaggttggaatgagaaaaaacatacgattggtaggttttggtctcctgattttggttatcttgttcctgattgttttattaatttctcagataaataaaatccctgcT

>PS8 complement (3506156..3506406)
tctctctctcgttcgccctgacacccgcccacagcggagcgggaaaccaaaatacggggtaatgcagcgcctggcaatggccgggtggggcggggcgctcctccgggtatctggcagttgccgggggagattctggactcagcgctactgagggtatatcgattgcggtgatatttttattattatttatatttaaggtaaatataaatattcctgacggagggattaattcgctaattaatattcaacaG

>PS9 complement (3501877..3502127)
gttgaacaacaatctgcctgcctgaccctgtgcgctacgggtccctgataaacaggaaacagcgatgggcggtagcgtgcctgccgccagtcaatcttgtcggctaagcgaagcctctgcggggatgaagctcgggaaaggggatggataaaggagatcagtatggatagcgctaaagacagtgccagagaaatgctggcggcgataaacgttgaaggctccggtttctggctgctttttttatttctcaG 

>PS10 complement (1949566..1949816)
cagcgtggcggctccgtaaaggactgaacgaacgtgccatccgtttcttccgcgagggagacatcataccgttggataaattaaatcttgtccgcctgcgctcctgctcgcttggcgataaatggctgcggggagagaggcaggtgctctggcgactgacgggcgaggcataaatctcctcttacggcgagttatcgctggcattaatacctataaatttaaggacaaatcatatgcgtaaatttttaatC

>PS11 complement (3483648..3483898)
atttaaccgaaacgcgcgactacggcagcctggtggcggcggggctgggccaggagtggatttgggcaaacgctgtttgttcgcccgatggaacaggcctggcagcaggtgctgaccccggcggcggaaagtctcaacgcccagtggcgcagcgcggtggtggaggactggaatagcgcttttggcggtcgctacccctttaaaaataccagcagtgaagtctctctgccgctgctggcaaaatacctcgA

>PS12 complement (1071605..1071855)
gctgctccaccagggacatctggtcgcccagggcacgccgcaggaggtgatccagcagccggttatccatcgctggtacggggcggatgtccgcctcgtccagcacccggacaacgcggtcccccaggtttatctggcgccataatccccgcgcggcgcaactggaatccggatcgcgccgcgcttacgctttctggcaataattgcctgcattatattattgagggtcatttatatttaaaatctatacC

>PS13 2861175..1861425
tactatcaaggccatcgttttataagtatattgaaaggccagatgaacataagaaatatgtgccggaacaatgaatgatctaatctgtcatcacaggcgttccttatttaaatccgatgattatttctgatgatgaacttgctgaattacttattaaattaatgaggtgaatggatggatttcttgaaaagatggttaaaagaagaattcattctttttttatggggatggggtattgtattattaatcaT

>PS14 1219422..1219672
gcgaaaaatattttgctgatatctaccaactggcgcggcagcgtctggcaaacgtcggcgttgagcagattttcggcggcgatcgctgcacgctaagcgaaaaggatgattttttctcttaccggcgcgacaagaccaccggtcgtatggcaagtttcatttggctgatataacctagagaatcaagacgatccagaaggcaaacttatttttcacatagttcgggtctttaaccttgaataattgagggA

>PS15 1414997..1415247
ttgagcgtgacaccgagcgtgaccgcttcctgtctgctgcggaagccgtggagtacgggctggtcgactctattttgacccatcgtaattgatgcccaaggcgcaagggtgccgctttacgcttcatccttctcgccacgtctgtgcgagcggttggcttttattcggccgcttgtctggcaggcttgcggccggtggcttcgctaccggctcgatgtagcgcgaaggattttgtgtatatactaatgaaG

>PS16 2084253..2084503
tattgtagatttgtgatgagcataacctctggtcatcgacaggcctccgcctgttggcaacagcaaccgatgatgaacactgacgatgagtaagagagattggctggacttcgagcacctggttgacgacgaagttcgtgatgcgattaaaccgccatctatgtataaagtgatattggtcaatgatgactacactccgatggagtttgttattgacgtgttacaaaaattcttttcttatgatgttgaaC

Promoter sequences HS11286
>PS1 2325856..2326106
ggcaatcggatggaagccagatattttccctctgagtaattgattgcgttgttacgctaa
atttgcataatgagcgaattatattgccccggtcgtctctatggtttcctttattcatcc
gcttaatgttttagcccgccttatggtatccattgcaaacattcctttggtgcattattt
attgaatttatcattgactgttgtttcatattttaaatattgatattcatggtgctttta
ttttcgtggtg


>PS2 2337311..2337561
atcttaaacagccgacattgctgatgtcggccccgcaggggattgccgcagtcacgccgg
aaacaaccctcctgcacagcggtaaggggctgtatctgcagagcctgggagaggtcaaca
tcaccacggcacagcgctgttctctgaatgccagccaggctatttcactgctggcgcaac
aggaggggatgaggctggtctccgccaaaggtccgctgcaagtagagtcgcacggcgata
ttctatcgctg

>PS3 2344593..2344843
cagaacgaactgagcggccccccggaagcctgtgcgctgttttttcagccgggactggaa
gcgctggcgcacagcggatgggatattaacctgtatcgccaggatgcctgttggggagac
atcggcgagatggaaggcttgaccgttctgtcgctggcggcgatctacgccgcgcactac
caacaaccgtgtggctggctagcccgcgatcccttgaataccctcgcaattggaattgta
aaacctgatgg


>PS4 complement (3263988..3264238)
ctctctctcgttcgccctgatacccgcctacagcggagcgggaaaccaaaatacggggta
atgcagcgcctggcaatggccgggtgggggcggggcgctcctccgggcatctggcagttg
ccgggggagactctggactcagcgctactgaggggatatcgattgcggtgatatttttat
tattatttatatttaaggtaaatataaatattcctgacggagggattaattcgctaatta
atattcaacag


>PS5 complement (3259706..3259956)
gaacaacaatctgcctgcctgaccctgtgcgctacgggtccctgataaacaggaaacagc
gatgggcggtagcgtgcctgcagccagtcaatcttgtcggctaagcgaagcctctgcggg
gatgaagctcgggaaaggggatggataaaggagaacagtatggatagcgctaaagacagt
gccagagaaatactggcggcgataaacgttgaaggctccggtttctggctgcttttttta
ttttctcagtc


>PS6 complement (3245229..3245479)
gtctggcaattggcgttcgaagtgaaaaattattaatgtaggggatatcacctgggggaa
gaagtatgtattaagtaaagagaggtgtgcagatattccagatattattttatgtttatt
attcttcctttgacaggagtcgccggtttttatctgttattaaatgttattgcctcactc
tttaggttgaaatagatgcgattgagtattctaattaataattactgtatcgctgatata
taaaaggaaat


>PS7 complement (3241047..3241296)
ccgaaacgcgcgactacggcagcctggtggcggcggggctgggccaggagtggagtgga
tttgggcaaacgctgtttgttcgcccgatggaacaggcctggcagcaggtgctgaccccg
gcggcggaaagtctcaacgcccagtggcgcagcgcggtggtggaggactggaatagcgct
tttggcggtcgctacccctttaaaaataccagcagtgaagtctctctgccgctgctggca
aaatacctcaa

>PS8 4196847..4197097
gctgcttcaccagggacatctggtcgcccagggcacgccgcaggaggtgatccagcagcc
ggttatccatcgctggtacggggcggatgtccgcctcgtccagcacccggacaacgcggt
cccccaggtttatctggcgccataatccccgcgcggcgcaactggaatccggatcgcgcc
gcgcttacgctttctggcaataattgcctgcattatattattgagggtcatttatattta
aaatctatacc

>PS9 complement (4037488..4037738)
gcgaaaaatattttgctgatatctaccaactggcgcggcagcgtctggcaaacgtcggcg
ttgagctgattttcggcggcgatcgctgcacgctaagcgaaaaggatgattttttctctt
accggcgcgacaagaccaccggtcgtatggcaagtttcatttggctgatataacctagag
aatcaagacgatccagaaggcaaacttatttttcacatagttcgggtctttaaccttgaa
taattgaggga


>PS10 1846533..1846783
tattgtagatttgtgatgagcataacctctggtcatcgacaggcctccgcctgttggcaa
cagcaaccgatgatgaacactgacgatgagtaagagagattggctggacttcgagcacct
ggttgacgacgaagttcgtgatgcgattaaaccgccatctatgtataaagtgatattggt
caatgatgactacactccgatggagtttgttattgacgtgttacaaaaattcttttctta
tgatgttgaac


>PS11 1197200..1197450
ttgagcgtgacaccgagcgtgaccgcttcctgtctgctgcggaagccgtggagtacgggc
tggtcgactctattttgacccatcgtaattgatgcccaaggcgcaagggtgccgctttac
gcttcatccttctcgccacgtctgtgcgagcggttggcttttattcggccgcttgtctgg
caggcttgcggccggtggcttcgctaccggctcgatgtagcgcgaaggattttgtgtata
tactaatgaag


Promoter sequences NTUH-K2044
>PS1 2298514..2298764
gtaatttattgcgttgttacgctaaatttgcataatgagcgaattatattgccccggtcg
tctctatggtttcctttattcatccgcttaatgttttagcccgccttatagtatccattg
caaacattcctttggtgcattatttattgaatttatcattgacggctgttacacatttta
aatattgatattcatggtgcttttattttcgtggtgaaagggggtgtttatgaataaata
taattattagg


>PS2 2315632..2315882
tctcgaaaaataaaagttttataaaagtgtctcaacctatatacggcgcaatagtcgttt
tgcggaaaaaaggatcttggaaagggcacgttgcttttatatactgtctttttgaggatg
gagaaataggtgtgcttggcggaaatcagggagatagtgtaacaataaacccgttatatc
aagtttatatcaatggacggttacattatgagttgatagggttctatgtacctaattcat
attattcttat

>PS3
 2324858..2325108
gattaggaaagatgcagcgctcgacattggttggagggttggtggtcaatacgaatataa
cgctgcaggtagcggtggtcaaaattttattctttcttcaaaagagggcgtgtgctacgc
atcgatttatataaaagatgatttttttaagggcgcgattaaaaatggttcaagcaataa
atgtttaaaaaaaataaaggcatttaattataagtattaattcaggtgttataaaggtta
tttttttagtt


>PS4 complement (3215046..3215296)
cgctactgagggtatatcgattgcggtgatatttttattattatttatatttaaggtaaa
tataaatattcctgacggagggattaattcgctaattaatattcaacaggaaaataataa
aagggtcgcttatggaatattccttctacatgtgatgaccgagagcaataaagctacctt
gggttgaattcagatattatttagggccaggcgttacctccccctgactctttcgcttta
tgataaacatc

>PS5 complement (3210909..3211159)
gttgaacaacaatctgcctgcctgaccttgtgcgctacgggttcctgataaacaggaaac
agcgatgggcggtagcgtgcctgccgccagtcaatcttgtcggcaaagcggggcctctgc
ggggatgacgcgcaggaaaggggatggataaaggagatcattatggatagcgctaaggac
tgtggcagagaaatgctggcggcgataaacgttgaaggctccggtttctggctgcttttt
ttatttctcag


>PS6 complement (3200893..3201143)
gatgaaaataaaacggcttggttatttcctaatccgctgccttttagtcttgaaccagta
atgacgcagcgatggatgcgcgaacgctttggatttcccataggttatggcgaacgcaaa
atgatagggagcaatagtcgtcatattagcgaggtatacccactgttgccacctaatcag
aaaatgtctgttttatttgcttataattctgattattttgttgttagtgtatttttttta
ttgtatagagc


>PS7 complement (3195649..3195899)
gaaggaccgctggcgctgctggcgctgcgaaactttacgctaccggagacgatattcagc
gtgcgcgcgtctgctgaacgtgttccgctgaccgacgatatacccggcgaagagggatac
tgaaccttctccctcactgattggcgttaacctgcaacgccaggcctccttcgctcatgg
ccgcccgacggccaactaatctgaccgcgcagccatgctgcgtgtctccctgtagacgaa
taatggaatat


>PS8 1821713..1821963
tattgtagatttgtgatgagcataacctctggtcatcgacaggcctccgcctgttggcaa
cagcaaccgatgatgaacactgacgatgagtaagagagattggctggacttcgagcacct
ggttgacgacgaagttcgtgatgcgattaaaccgccatctatgtataaagtgatattggt
caatgatgactacactccgatggagtttgttattgacgtgttacaaaaattcttttctta
tgatgttgaac


>PS9 complement (4008562..4008812)
taccaactggcgcggcagcgtctggcaaacgtcggcgttgagcagattttcggcggcgat
cgctgcacgctaagcgaaaaggatgattttttctcttaccggcgcgacaagaccaccggt
cgtatggcaagtttcatttggctgatataacctagagaatcaagacgatccagaaggcaa
acttatttttcgcatagttcaggtctttaaccttgaataattgagggatgacctcattta
atctccagtag


>PS10 1225506..1225756
ttgagcgtgacaccgagcgtgaccgcttcctgtctgctgcggaagccgtggagtacgggc
tggtcgactctattttgacccatcgtaattgatgcccaaggcgcaagggtgccgctttac
gcttcatccttctcgccacgtctgtgcgagcggttggcttttattcggccgcttgtctgg
caggcttgcggccggtggcttcgctaccggctcgatgtagcgcgaaggattttgtgtata
tactaatgaag


>PS11 2268956..2269206
gctacagcgataaatgtgattgctccatcgcgacgctggcgtaaagtttattcagtgatg
cattttattttttcgttgcagggatatcaggtgtatatatttatcttacattatttatca
aaataatcattggtgggtgatataggtcccggtattgaatattcatgatgctttatcttt
tgaattgaattgttgacttggtgaataaattaaattcttaacctgttaagttgatcggta
atctacttttg


>PS12 
complement (2568080..2568330)
ctgacaatttgaaaatgcataattcattttattacaatgcgttatacgctaaccatctgg
agatgatgtactttctcatcgaacctgtcatcacaggcgttccttatttaaatccgatga
ttatttctgatgatgaacttgctgaattacttattaaattaatgaggtgaatggatggat
ttcttgaaaagatggttaaaagaagaattcattctttttttatggggatggggtattgta
ttattaatcat
