# Supplementary material for: Insights into Klebsiella pneumoniae type VI secretion system transcriptional regulation
Source: BMC Genomics. 2019 Jun 18;20:506. doi: 10.1186/s12864-019-5885-9 (PMC6580597; doi:10.1186/s12864-019-5885-9)
Supplement: Supplementary file 6 — Hypothetical binding sites for transcriptional regulators predicted in putative promoter sequence of T6SS genes in Kp52.145. Position Weight Matrix (PWM), Start and End position, Strand, Score and Sequence binding for transcriptional regulators. (XLS 55 kb) [file 12864_2019_5885_MOESM6_ESM.xls]

## Sheet: PS1
PWM (species)	Start Position	End Position	Strand	Score	Sequence
Crp | Escherichia coli (strain K12)	205	226	+	6.06	TAAATTGAGAAACTTCATATAA
Fis | Escherichia coli (strain K12)	96	110	-	3.24	GGAATAAATAAAAGC
Fnr | Escherichia coli (strain K12)	194	207	+	5.82	TTGATGGTCAATAA
GcvA | Escherichia coli (strain K12)	24	28	+	10.00	CTAAT
H-NS | Escherichia coli (strain K12)	143	152	-	5.88	CCGATAAACG
Mlc | Escherichia coli (strain K12)	110	115	+	5.78	CGAAAA
OmpR | Escherichia coli (strain K12)	111	117	+	8.21	GAAAAAG
OxyR | Escherichia coli (strain K12)	106	116	+	2.90	ATTCCGAAAAA
RcsAB | Escherichia coli (strain K12)	105	112	-	5.35	TCGGAATA

## Sheet: PS2
PWM (species)	Start Position	End Position	Strand	Score	Sequence
Crp | Escherichia coli (strain K12)	153	174	-	7.36	AAATATGCTCAACTTCACCAGT
CytR | Escherichia coli (strain K12)	117	128	+	7.76	CGGAAACTGGTT
Fis | Escherichia coli (strain K12)	195	209	-	3.00	GTGGAAGGTATTAGC
GcvA | Escherichia coli (strain K12)	196	200	+	10.00	CTAAT
H-NS | Escherichia coli (strain K12)	127	136	-	5.48	TCTATAAAAA
Mlc | Escherichia coli (strain K12)	23	28	-	5.83	CGAAAT
OmpR | Escherichia coli (strain K12)	223	229	-	8.15	TAAAAAT
OxyR | Escherichia coli (strain K12)	45	55	-	2.76	ATTCATTAAAG

## Sheet: PS3
PWM (species)	Start Position	End Position	Strand	Score	Sequence
Crp | Escherichia coli (strain K12)	87	108	-	6.32	GTATCCGGCTTTTTTCACCGAA
FhlA | Escherichia coli (strain K12)	233	239	+	10.53	TTTTCGT
Fis | Escherichia coli (strain K12)	75	89	-	2.83	GAACCCTCTAATACC
GcvA | Escherichia coli (strain K12)	78	82	-	10.00	CTAAT
H-NS | Escherichia coli (strain K12)	224	233	+	5.91	GCGATATATT
MetR | Escherichia coli (strain K12)	92	98	+	8.34	TGAAAAA
OmpR | Escherichia coli (strain K12)	231	237	-	8.26	GAAAAAT
OxyR | Escherichia coli (strain K12)	234	244	+	2.56	TTTCGTAAAAT
RcsAB | Escherichia coli (strain K12)	42	49	+	5.39	TAGGGAGT

## Sheet: PS4
PWM (species)	Start Position	End Position	Strand	Score	Sequence
Crp | Escherichia coli (strain K12)	212	233	+	6.81	ATAAGTGATAGTCTTAATACTA
Fis | Escherichia coli (strain K12)	82	96	-	3.09	GCATCTGTATTCAGC
H-NS | Escherichia coli (strain K12)	65	74	-	5.67	GCGATACAAA
OxyR | Escherichia coli (strain K12)	234	244	-	2.98	AGTCTAAAAAC

## Sheet: PS5
PWM (species)	Start Position	End Position	Strand	Score	Sequence
CytR | Escherichia coli (strain K12)	119	130	+	7.55	TGCAAACATTCC
FhlA | Escherichia coli (strain K12)	206	212	+	10.15	TTTTCGT
Fis | Escherichia coli (strain K12)	196	210	-	3.49	GAAAATAAAAGCACC
GcvA | Escherichia coli (strain K12)	246	250	-	10.00	CTAAT
H-NS | Escherichia coli (strain K12)	141	150	-	6.06	TCAATAAATA
MalT | Escherichia coli (strain K12)	80	85	-	8.37	GGATGA
MetR | Escherichia coli (strain K12)	231	237	+	8.61	TGAATAA
Mlc | Escherichia coli (strain K12)	206	211	-	5.99	CGAAAA
OxyR | Escherichia coli (strain K12)	200	210	-	3.12	GAAAATAAAAG

## Sheet: PS6
PWM (species)	Start Position	End Position	Strand	Score	Sequence
Crp | Escherichia coli (strain K12)	217	238	-	7.33	TATATTGATATTCATCACGTTT
Fis | Escherichia coli (strain K12)	145	159	+	2.89	GAAATATAAATTACC
Fnr | Escherichia coli (strain K12)	221	234	-	7.20	TTGATATTCATCAC
GcvA | Escherichia coli (strain K12)	107	111	-	10.00	CTAAT
H-NS | Escherichia coli (strain K12)	9	18	-	5.61	GCCATAAATT
MalT | Escherichia coli (strain K12)	52	57	+	8.38	GGAGGA
OxyR | Escherichia coli (strain K12)	229	239	+	2.33	TATCAATATAT

## Sheet: PS7
PWM (species)	Start Position	End Position	Strand	Score	Sequence
Crp | Escherichia coli (strain K12)	151	172	+	6.38	GAATGAGAAAAAACATACGATT
CytR | Escherichia coli (strain K12)	105	116	-	7.57	ACAAAACGAGGA
Fis | Escherichia coli (strain K12)	150	164	+	3.25	GGAATGAGAAAAAAC
H-NS | Escherichia coli (strain K12)	231	240	+	5.95	CAGATAAATA
OmpR | Escherichia coli (strain K12)	157	163	+	8.54	GAAAAAA
OxyR | Escherichia coli (strain K12)	152	162	+	3.56	AATGAGAAAAA

## Sheet: PS8
PWM (species)	Start Position	End Position	Strand	Score	Sequence
Fis | Escherichia coli (strain K12)	167	181	-	3.22	AATAAAAATATCACC
GcvA | Escherichia coli (strain K12)	234	238	+	10.00	CTAAT
H-NS | Escherichia coli (strain K12)	153	162	-	5.75	TCGATATACC
MalT | Escherichia coli (strain K12)	99	104	-	8.37	GGAGGA
Mlc | Escherichia coli (strain K12)	162	167	-	5.92	CGCAAT
OmpR | Escherichia coli (strain K12)	173	179	-	8.63	TAAAAAT
OxyR | Escherichia coli (strain K12)	174	184	-	3.90	AATAATAAAAA

## Sheet: PS9
PWM (species)	Start Position	End Position	Strand	Score	Sequence
Fis | Escherichia coli (strain K12)	231	245	-	3.15	AATAAAAAAAGCAGC
H-NS | Escherichia coli (strain K12)	202	211	+	5.58	GCGATAAACG
MalT | Escherichia coli (strain K12)	123	128	+	8.15	GGATGA
MetR | Escherichia coli (strain K12)	3	9	+	9.54	TGAACAA
OmpR | Escherichia coli (strain K12)	237	243	-	8.33	TAAAAAA
OxyR | Escherichia coli (strain K12)	235	245	-	3.74	AATAAAAAAAG
RcsAB | Escherichia coli (strain K12)	132	139	+	5.13	TCGGGAAA

## Sheet: PS10
	PWM (species)	Start Position	End Position	Strand	Score	Sequence
	CytR | Escherichia coli (strain K12)	237	248	+	7.80	CGTAAATTTTTA
	Fis | Escherichia coli (strain K12)	197	211	-	3.16	GGTATTAATGCCAGC
	H-NS | Escherichia coli (strain K12)	115	124	+	6.24	GCGATAAATG
	OmpR | Escherichia coli (strain K12)	242	248	-	8.63	TAAAAAT

[truncated: 6 more sheets: PS11, PS12, PS13, PS14, PS15, PS16]
