# Supplementary material for: Insights into Klebsiella pneumoniae type VI secretion system transcriptional regulation
Source: BMC Genomics. 2019 Jun 18;20:506. doi: 10.1186/s12864-019-5885-9 (PMC6580597; doi:10.1186/s12864-019-5885-9)
Supplement: Supplementary file 7 — Hypothetical binding sites for transcriptional regulators predicted in putative promoter sequence of T6SS genes in HS11286. Position Weight Matrix (PWM), Start and End position, Strand, Score and Sequence binding for transcriptional regulators. (XLS 42 kb) [file 12864_2019_5885_MOESM7_ESM.xls]

## Sheet: PS1
PWM (species)	Start Position	End Position	Strand	Score	Sequence
Fis | Escherichia coli (strain K12)	231	245	-	3.77	GAAAATAAAAGCACC
H-NS | Escherichia coli (strain K12)	176	185	-	6.34	TCAATAAATA
Lrp | Escherichia coli (strain K12)	63	77	-	3.87	TCGCTCATTATGCAA
NarL | Escherichia coli (strain K12)	32	38	-	3.98	TACTCAG
OxyR | Escherichia coli (strain K12)	235	245	-	3.69	GAAAATAAAAG
PdhR | Escherichia coli (strain K12)	218	223	-	6.61	TCAATA
RcsAB | Escherichia coli (strain K12)	24	31	-	5.47	AGGGAAAA

## Sheet: PS2
PWM (species)	Start Position	End Position	Strand	Score	Sequence
Fis | Escherichia coli (strain K12)	111	125	+	3.33	GAGGTCAACATCACC
H-NS | Escherichia coli (strain K12)	240	249	-	5.71	GCGATAGAAT
NarL | Escherichia coli (strain K12)	78	84	-	4.36	TACCGCT

## Sheet: PS3
PWM (species)	Start Position	End Position	Strand	Score	Sequence
Fis | Escherichia coli (strain K12)	36	50	-	3.63	GGCTGAAAAAACAGC
Lrp | Escherichia coli (strain K12)	34	48	+	5.24	GCGCTGTTTTTTCAG
NarL | Escherichia coli (strain K12)	234	240	-	4.22	TACAATT
OmpR | Escherichia coli (strain K12)	40	46	-	8.34	GAAAAAA
OxyR | Escherichia coli (strain K12)	234	244	+	4.35	AATTGTAAAAC
PdhR | Escherichia coli (strain K12)	84	89	-	6.43	TTAATA
RcsAB | Escherichia coli (strain K12)	230	237	+	5.38	TTGGAATT

## Sheet: PS4
PWM (species)	Start Position	End Position	Strand	Score	Sequence
Fis | Escherichia coli (strain K12)	167	181	-	3.27	AATAAAAATATCACC
GcvA | Escherichia coli (strain K12)	234	238	+	10.00	CTAAT
H-NS | Escherichia coli (strain K12)	190	199	-	5.38	ACCTTAAATA
Lrp | Escherichia coli (strain K12)	170	184	+	5.24	GATATTTTTATTATT
NarL | Escherichia coli (strain K12)	54	60	-	4.12	TACCCCG
OmpR | Escherichia coli (strain K12)	173	179	-	8.66	TAAAAAT
OxyR | Escherichia coli (strain K12)	174	184	-	3.99	AATAATAAAAA

## Sheet: PS5
PWM (species)	Start Position	End Position	Strand	Score	Sequence
Fis | Escherichia coli (strain K12)	231	245	-	3.23	GAAAATAAAAAAAGC
H-NS | Escherichia coli (strain K12)	199	208	+	5.50	GCGATAAACG
Lrp | Escherichia coli (strain K12)	231	245	+	5.79	GCTTTTTTTATTTTC
NarL | Escherichia coli (strain K12)	154	160	-	4.28	TACTGTT
OmpR | Escherichia coli (strain K12)	234	240	-	8.27	TAAAAAA
OxyR | Escherichia coli (strain K12)	232	242	-	3.60	AATAAAAAAAG
PdhR | Escherichia coli (strain K12)	88	93	+	6.88	TCAATC
RcsAB | Escherichia coli (strain K12)	129	136	+	5.14	TCGGGAAA

## Sheet: PS6
PWM (species)	Start Position	End Position	Strand	Score	Sequence
Fis | Escherichia coli (strain K12)	38	52	+	3.13	GTAGGGGATATCACC
GcvA | Escherichia coli (strain K12)	211	215	+	10.00	CTAAT
H-NS | Escherichia coli (strain K12)	224	233	-	5.94	GCGATACAGT
Lrp | Escherichia coli (strain K12)	112	126	+	4.06	ATGTTTATTATTCTT
NarL | Escherichia coli (strain K12)	202	208	-	4.15	TACTCAA
OmpR | Escherichia coli (strain K12)	24	30	+	8.39	GAAAAAT
OxyR | Escherichia coli (strain K12)	107	117	-	2.85	AAACATAAAAT
PdhR | Escherichia coli (strain K12)	200	205	-	6.97	TCAATC

## Sheet: PS7
PWM (species)	Start Position	End Position	Strand	Score	Sequence
Fis | Escherichia coli (strain K12)	198	212	+	3.61	TTTAAAAATACCAGC
NarL | Escherichia coli (strain K12)	192	198	+	4.51	TACCCCT
OmpR | Escherichia coli (strain K12)	200	206	+	9.12	TAAAAAT
OxyR | Escherichia coli (strain K12)	198	208	+	4.11	TTTAAAAATAC

## Sheet: PS8
PWM (species)	Start Position	End Position	Strand	Score	Sequence
Fis | Escherichia coli (strain K12)	226	240	-	3.57	TAAATATAAATGACC
H-NS | Escherichia coli (strain K12)	127	136	-	5.63	CAGATAAACC
Lrp | Escherichia coli (strain K12)	225	239	+	5.69	GGGTCATTTATATTT
NarL | Escherichia coli (strain K12)	186	192	+	4.10	TACGCTT
OxyR | Escherichia coli (strain K12)	233	243	+	4.21	TATATTTAAAA
PdhR | Escherichia coli (strain K12)	219	224	-	6.78	TCAATA

## Sheet: PS9
PWM (species)	Start Position	End Position	Strand	Score	Sequence
Fis | Escherichia coli (strain K12)	108	122	-	3.18	GTAAGAGAAAAAATC
Lrp | Escherichia coli (strain K12)	236	250	-	4.82	CCCTCAATTATTCAA
NarL | Escherichia coli (strain K12)	24	30	+	4.02	TACCAAC
OmpR | Escherichia coli (strain K12)	208	214	-	8.53	GAAAAAT
OxyR | Escherichia coli (strain K12)	209	219	-	3.50	TATGTGAAAAA
PdhR | Escherichia coli (strain K12)	242	247	-	6.90	TCAATT

## Sheet: PS10
PWM (species)	Start Position	End Position	Strand	Score	Sequence
Fis | Escherichia coli (strain K12)	53	67	+	3.07	GTTGGCAACAGCAAC
H-NS | Escherichia coli (strain K12)	143	152	+	5.77	GCGATTAAAC
Lrp | Escherichia coli (strain K12)	161	175	-	4.67	TATCACTTTATACAT
NarL | Escherichia coli (strain K12)	86	92	-	4.22	TACTCAT
OxyR | Escherichia coli (strain K12)	232	242	-	3.11	CATAAGAAAAG
PdhR | Escherichia coli (strain K12)	211	216	-	6.77	TCAATA

[truncated: 1 more sheets: PS11]
