# Supplementary material for: Insights into Klebsiella pneumoniae type VI secretion system transcriptional regulation
Source: BMC Genomics. 2019 Jun 18;20:506. doi: 10.1186/s12864-019-5885-9 (PMC6580597; doi:10.1186/s12864-019-5885-9)
Supplement: Supplementary file 8 — Hypothetical binding sites for transcriptional regulators predicted in putative promoter sequence of T6SS genes in NTUH-K2044. Position Weight Matrix (PWM), Start and End position, Strand, Score and Sequence binding for transcriptional regulators. (XLS 47 kb) [file 12864_2019_5885_MOESM8_ESM.xls]

## Sheet: PS1
PWM (species)	Start Position	End Position	Strand	Score	Sequence
Crp | Escherichia coli (strain K12)	155	176	+	6.21	ATCATTGACGGCTGTTACACAT
FhlA | Escherichia coli (strain K12)	206	212	+	10.13	TTTTCGT
Fis | Escherichia coli (strain K12)	196	210	-	3.52	GAAAATAAAAGCACC
GcvA | Escherichia coli (strain K12)	246	250	-	10.00	CTAAT
H-NS | Escherichia coli (strain K12)	3	12	-	6.14	GCAATAAATT
Lrp | Escherichia coli (strain K12)	28	42	-	3.84	TCGCTCATTATGCAA
MalT | Escherichia coli (strain K12)	80	85	-	8.37	GGATGA
MetR | Escherichia coli (strain K12)	231	237	+	8.66	TGAATAA
Mlc | Escherichia coli (strain K12)	206	211	-	6.02	CGAAAA
OxyR | Escherichia coli (strain K12)	200	210	-	3.18	GAAAATAAAAG
PdhR | Escherichia coli (strain K12)	183	188	-	6.66	TCAATA

## Sheet: PS2
PWM (species)	Start Position	End Position	Strand	Score	Sequence
Crp | Escherichia coli (strain K12)	155	176	-	6.28	TAACGGGTTTATTGTTACACTA
FhlA | Escherichia coli (strain K12)	3	9	-	9.97	TTTTCGA
Fis | Escherichia coli (strain K12)	62	76	+	3.06	GCGGAAAAAAGGATC
Fnr | Escherichia coli (strain K12)	213	226	+	6.34	TTGATAGGGTTCTA
GcvA | Escherichia coli (strain K12)	232	236	+	10.00	CTAAT
H-NS | Escherichia coli (strain K12)	171	180	+	5.45	CCGTTATATC
Lrp | Escherichia coli (strain K12)	235	249	+	4.20	ATTCATATTATTCTT
MetJ | Escherichia coli (strain K12)	57	65	-	6.81	CCGCAAAAC
Mlc | Escherichia coli (strain K12)	47	52	+	5.80	CGCAAT
OmpR | Escherichia coli (strain K12)	5	11	+	8.34	GAAAAAT
OxyR | Escherichia coli (strain K12)	57	67	-	2.85	TTCCGCAAAAC

## Sheet: PS3
PWM (species)	Start Position	End Position	Strand	Score	Sequence
Fis | Escherichia coli (strain K12)	140	154	-	3.13	GCCCTTAAAAAAATC
GcvA | Escherichia coli (strain K12)	2	6	-	10.00	CTAAT
GlpR | Escherichia coli (strain K12)	31	50	-	7.04	ATTGACCACCAACCCTCCAA
H-NS | Escherichia coli (strain K12)	122	131	+	5.58	TCGATTTATA
Lrp | Escherichia coli (strain K12)	80	94	+	4.36	CAAAATTTTATTCTT
MetR | Escherichia coli (strain K12)	94	100	-	8.67	TGAAGAA
MetJ | Escherichia coli (strain K12)	29	37	-	7.09	CCTCCAACC
OmpR | Escherichia coli (strain K12)	160	166	+	8.08	TAAAAAT
OxyR | Escherichia coli (strain K12)	93	103	+	2.57	TTTCTTCAAAA

## Sheet: PS4
PWM (species)	Start Position	End Position	Strand	Score	Sequence
FadR | Escherichia coli (strain K12)	221	227	-	6.32	AGCTGAT
Fis | Escherichia coli (strain K12)	196	210	+	3.75	GGACAGCAGATCAGC
H-NS | Escherichia coli (strain K12)	216	225	-	6.01	CTGATAAATC
Lrp | Escherichia coli (strain K12)	212	226	+	5.79	CCTGGATTTATCAGC
OmpR | Escherichia coli (strain K12)	31	37	-	8.17	TAAAAAT
OxyR | Escherichia coli (strain K12)	18	28	-	4.10	GCGCGTAAAAG
RcsAB | Escherichia coli (strain K12)	217	224	-	5.48	TGATAAAT

## Sheet: PS5
PWM (species)	Start Position	End Position	Strand	Score	Sequence
Crp | Escherichia coli (strain K12)	144	165	-	6.32	CATAATGATCTCCTTTATCCAT
Fis | Escherichia coli (strain K12)	231	245	-	3.30	AATAAAAAAAGCAGC
GlpR | Escherichia coli (strain K12)	64	83	+	6.26	GATGGGCGGTAGCGTGCCTG
H-NS | Escherichia coli (strain K12)	202	211	+	5.66	GCGATAAACG
Lrp | Escherichia coli (strain K12)	234	248	+	5.42	GCTTTTTTTATTTCT
MalT | Escherichia coli (strain K12)	123	128	+	8.16	GGATGA
MetR | Escherichia coli (strain K12)	3	9	+	9.68	TGAACAA
OmpR | Escherichia coli (strain K12)	237	243	-	8.40	TAAAAAA
OxyR | Escherichia coli (strain K12)	235	245	-	3.88	AATAAAAAAAG
PdhR | Escherichia coli (strain K12)	91	96	+	6.80	TCAATC
RcsAB | Escherichia coli (strain K12)	243	250	-	5.10	TGAGAAAT

## Sheet: PS6
PWM (species)	Start Position	End Position	Strand	Score	Sequence
Crp | Escherichia coli (strain K12)	100	121	-	6.15	TTTTGCGTTCGCCATAACCTAT
FadR | Escherichia coli (strain K12)	54	60	-	5.45	TACTGGT
Fis | Escherichia coli (strain K12)	20	34	-	3.31	GATTAGGAAATAACC
Fnr | Escherichia coli (strain K12)	121	134	+	6.78	ATGATAGGGAGCAA
GcvA | Escherichia coli (strain K12)	173	177	+	10.00	CTAAT
H-NS | Escherichia coli (strain K12)	240	249	-	5.66	TCTATACAAT
Lrp | Escherichia coli (strain K12)	37	51	+	4.01	CTGCCTTTTAGTCTT
OxyR | Escherichia coli (strain K12)	175	185	+	3.48	AATCAGAAAAT
RcsAB | Escherichia coli (strain K12)	24	31	-	5.81	TAGGAAAT

## Sheet: PS7
PWM (species)	Start Position	End Position	Strand	Score	Sequence
Fis | Escherichia coli (strain K12)	192	206	-	3.46	GAGACGATATTCAGC
GcvA | Escherichia coli (strain K12)	52	56	-	10.00	CTAAT
GlpR | Escherichia coli (strain K12)	124	143	+	6.20	AAGGTTCAGTATCCCTCTTC
Lrp | Escherichia coli (strain K12)	2	16	+	5.68	TATTCCATTATTCGT
MetJ | Escherichia coli (strain K12)	14	22	+	6.90	CGTCTACAG
Mlc | Escherichia coli (strain K12)	219	224	-	6.12	CGAAAC
OxyR | Escherichia coli (strain K12)	9	19	-	3.50	TAGACGAATAA

## Sheet: PS8
PWM (species)	Start Position	End Position	Strand	Score	Sequence
FadR | Escherichia coli (strain K12)	57	63	+	5.29	ATCTGGA
Fis | Escherichia coli (strain K12)	41	55	+	3.12	GCGTTATACGCTAAC
H-NS | Escherichia coli (strain K12)	219	228	-	5.62	CCCATAAAAA
Lrp | Escherichia coli (strain K12)	37	51	+	3.84	CAATGCGTTATACGC
MetR | Escherichia coli (strain K12)	187	193	+	8.14	TGAAAAG
MetJ | Escherichia coli (strain K12)	79	87	+	6.80	CATCGAACC
OxyR | Escherichia coli (strain K12)	219	229	-	2.66	CCCCATAAAAA

## Sheet: PS9
PWM (species)	Start Position	End Position	Strand	Score	Sequence
Crp | Escherichia coli (strain K12)	135	156	-	7.44	TACCGGGACCTATATCACCCAC
FadR | Escherichia coli (strain K12)	36	42	+	5.33	CGCTGGC
FhlA | Escherichia coli (strain K12)	72	78	+	10.13	TTTTCGT
Fis | Escherichia coli (strain K12)	138	152	-	3.27	GGGACCTATATCACC
GlpR | Escherichia coli (strain K12)	134	153	-	6.46	CGGGACCTATATCACCCACC
H-NS | Escherichia coli (strain K12)	9	18	+	6.42	GCGATAAATG
Lrp | Escherichia coli (strain K12)	43	57	+	3.88	GTAAAGTTTATTCAG
MetR | Escherichia coli (strain K12)	204	210	+	8.64	TGAATAA
Mlc | Escherichia coli (strain K12)	72	77	-	5.90	CGAAAA
OmpR | Escherichia coli (strain K12)	185	191	-	8.56	GAAAAAT
OxyR | Escherichia coli (strain K12)	70	80	-	3.20	CAACGAAAAAA
PdhR | Escherichia coli (strain K12)	185	190	-	6.74	TCAATT
RcsAB | Escherichia coli (strain K12)	237	244	+	5.21	TCGGTAAT

## Sheet: PS10
PWM (species)	Start Position	End Position	Strand	Score	Sequence
Fis | Escherichia coli (strain K12)	199	213	-	3.26	GTTAAAGACCTGAAC
Lrp | Escherichia coli (strain K12)	215	229	-	4.83	CCCTCAATTATTCAA
MalT | Escherichia coli (strain K12)	228	233	+	8.28	GGATGA
MetR | Escherichia coli (strain K12)	216	222	+	8.98	TGAATAA
MetJ | Escherichia coli (strain K12)	160	168	+	6.72	AATCAAGAC
Mlc | Escherichia coli (strain K12)	189	194	-	6.18	CGAAAA
OxyR | Escherichia coli (strain K12)	188	198	-	3.63	TATGCGAAAAA
PdhR | Escherichia coli (strain K12)	221	226	-	6.89	TCAATT

[truncated: 2 more sheets: PS11, PS12]
